# Supplementary material for: Understanding the social determinants of Aedes-borne diseases in Iran: A qualitative exploration of challenges and policy solutions
Source: PLoS Negl Trop Dis. 2025 Dec 22;19(12):e0013850. doi: 10.1371/journal.pntd.0013850 (PMC12753069; doi:10.1371/journal.pntd.0013850)
Supplement: S1 File — (XLSX) [file pntd.0013850.s010.xlsx]

## Sheet: Form Responses 1
Please enter the name of your workplace	Please enter your job position	Please enter your education level and field of study	Conduct educational campaigns in schools, mosques and media to raise public awareness [Effectiveness]	Conduct educational campaigns in schools, mosques and media to raise public awareness [Operational feasibility]	Conduct educational campaigns in schools, mosques and media to raise public awareness [Social acceptability]	Conduct educational campaigns in schools, mosques and media to raise public awareness [Political acceptability]	Specialised training for health staff to enhance disease detection and control skills [Effectiveness]	Specialised training for health staff to enhance disease detection and control skills [Operational feasibility]	Specialised training for health staff to enhance disease detection and control skills [Social acceptability]	Specialised training for health staff to enhance disease detection and control skills [Political acceptability]	Engage religious and local leaders to improve social acceptance and change public behaviour [Effectiveness]	Engage religious and local leaders to improve social acceptance and change public behaviour [Operational feasibility]	Engage religious and local leaders to improve social acceptance and change public behaviour [Social acceptability]	Engage religious and local leaders to improve social acceptance and change public behaviour [Political acceptability]	Use local media to disseminate information on disease control [Effectiveness]	Use local media to disseminate information on disease control [Operational feasibility]	Use local media to disseminate information on disease control [Social acceptability]	Use local media to disseminate information on disease control [Political acceptability]	Develop targeted educational programmes for vulnerable groups such as housewives and children [Effectiveness]	Develop targeted educational programmes for vulnerable groups such as housewives and children [Operational feasibility]	Develop targeted educational programmes for vulnerable groups such as housewives and children [Social acceptability]	Develop targeted educational programmes for vulnerable groups such as housewives and children [Political acceptability]	Manage and drain stagnant water from containers, beneath air conditioners and tanks to reduce larval habitats [Effectiveness]	Manage and drain stagnant water from containers, beneath air conditioners and tanks to reduce larval habitats [Operational feasibility]	Manage and drain stagnant water from containers, beneath air conditioners and tanks to reduce larval habitats [Social acceptability]	Manage and drain stagnant water from containers, beneath air conditioners and tanks to reduce larval habitats [Political acceptability]	Develop and improve drainage systems in urban and rural areas and drain stagnant water from containers, beneath air conditioners and tanks to reduce larval habitats [Effectiveness]	Develop and improve drainage systems in urban and rural areas and drain stagnant water from containers, beneath air conditioners and tanks to reduce larval habitats [Operational feasibility]	Develop and improve drainage systems in urban and rural areas and drain stagnant water from containers, beneath air conditioners and tanks to reduce larval habitats [Social acceptability]	Develop and improve drainage systems in urban and rural areas and drain stagnant water from containers, beneath air conditioners and tanks to reduce larval habitats [Political acceptability]	Implement waste management systems and organise public clean‑up campaigns to prevent waste accumulation [Effectiveness]	Implement waste management systems and organise public clean‑up campaigns to prevent waste accumulation [Operational feasibility]	Implement waste management systems and organise public clean‑up campaigns to prevent waste accumulation [Social acceptability]	Implement waste management systems and organise public clean‑up campaigns to prevent waste accumulation [Political acceptability]	Develop sewer networks and implement sanitary solutions to manage open sewage in disadvantaged areas [Effectiveness]	Develop sewer networks and implement sanitary solutions to manage open sewage in disadvantaged areas [Operational feasibility]	Develop sewer networks and implement sanitary solutions to manage open sewage in disadvantaged areas [Social acceptability]	Develop sewer networks and implement sanitary solutions to manage open sewage in disadvantaged areas [Political acceptability]	Increase the number of health centres in remote and high‑risk areas to improve access to health services [Effectiveness]	Increase the number of health centres in remote and high‑risk areas to improve access to health services [Operational feasibility]	Increase the number of health centres in remote and high‑risk areas to improve access to health services [Social acceptability]	Increase the number of health centres in remote and high‑risk areas to improve access to health services [Political acceptability]	Equip healthcare centres with advanced laboratory facilities for rapid and accurate diagnosis of suspected cases [Effectiveness]	Equip healthcare centres with advanced laboratory facilities for rapid and accurate diagnosis of suspected cases [Operational feasibility]	Equip healthcare centres with advanced laboratory facilities for rapid and accurate diagnosis of suspected cases [Social acceptability]	Equip healthcare centres with advanced laboratory facilities for rapid and accurate diagnosis of suspected cases [Political acceptability]	Establish active disease surveillance systems for rapid detection of cases and prevention of disease spread [Effectiveness]	Establish active disease surveillance systems for rapid detection of cases and prevention of disease spread [Operational feasibility]	Establish active disease surveillance systems for rapid detection of cases and prevention of disease spread [Social acceptability]
Chabahar School of Medical Sciences	Zoonosis expert	Associate degree in public health with a concentration in disease control	10 (High score)	8	8	6	10 (High score)	10 (High score)	10 (High score)	8	10 (High score)	8	10 (High score)	8	10 (High score)	5	9	4	10 (High score)	7	10 (High score)	5	10 (High score)	10 (High score)	10 (High score)	3	10 (High score)	5	10 (High score)	5	6	5	10 (High score)	5	10 (High score)	3	10 (High score)	2	10 (High score)	5	10 (High score)	3	10 (High score)	8	10 (High score)	5	10 (High score)	5	8
Communicable Diseases Management Center of the Ministry of Health	Vector control department expert	MDM, MPH	10 (High score)	10 (High score)	10 (High score)	10 (High score)	10 (High score)	10 (High score)	10 (High score)	10 (High score)	10 (High score)	10 (High score)	9	9	7	10 (High score)	7	10 (High score)	7	10 (High score)	8	10 (High score)	10 (High score)	4	7	7	10 (High score)	3	8	10 (High score)	10 (High score)	5	9	9	10 (High score)	2	8	9	6	5	10 (High score)	5	1 (Low score)	1 (Low score)	7	1 (Low score)	10 (High score)	8	8
Hormozgan Provincial Health Department	Aedes programme manager and scientific focal point	Doctorate in entomology and vector control	4	9	6	9	7	10 (High score)	9	9	5	8	5	9	4	9	5	9	7	9	6	9	10 (High score)	1 (Low score)	1 (Low score)	2	10 (High score)	2	9	4	9	7	9	8	9	3	9	6	8	8	8	7	8	7	9	9	10 (High score)	2	2
Communicable Diseases Management Center of the Ministry of Health	Vector control expert	Master's degree in medical education	2	3	2	4	5	5	5	5	2	2	2	4	4	3	3	3	5	3	3	4	8	5	5	7	10 (High score)	4	8	2	10 (High score)	5	7	7	10 (High score)	3	8	2	7	2	7	5	10 (High score)	2	9	5	9	7	7
Communicable Diseases Management Center	Vector control expert	MPH and MSc in medical entomology and vector control	8	9	9	9	9	9	9	9	6	5	5	5	8	8	8	8	7	6	7	7	8	5	5	7	7	4	9	6	7	7	10 (High score)	7	6	5	10 (High score)	5	6	3	8	2	9	5	9	3	7	3	9
Communicable Diseases Management Center	Vector control expert	Ph.D. in medical entomology and vector control	1 (Low score)	5	4	5	4	5	3	4	3	3	3	5	3	4	3	5	4	3	4	4	5	2	4	3	4	2	3	4	5	3	2	2	4	2	3	2	4	2	4	5	3	2	2	5	5	2	3
Communicable Diseases Management Center	Manager of the invasive Aedes-borne disease management programme	Professional doctorate in hazard and disaster management	9	9	8	9	10 (High score)	10 (High score)	10 (High score)	10 (High score)	9	10 (High score)	10 (High score)	10 (High score)	8	10 (High score)	7	9	9	9	8	10 (High score)	10 (High score)	8	7	10 (High score)	10 (High score)	8	9	10 (High score)	9	8	9	10 (High score)	8	7	9	10 (High score)	9	9	10 (High score)	10 (High score)	9	2	10 (High score)	5	9	7	10 (High score)
Zahedan University of Medical Sciences	Director of the disease group	Master's degree	7	8	8	8	6	8	9	10 (High score)	6	8	8	8	8	3	8	6	6	4	8	6	8	4	7	7	9	3	8	6	9	4	7	7	7	3	5	6	7	4	8	8	6	6	9	8	4	3	8
[truncated: 142 more columns]

## Sheet: Analyze - Weighted Mean
Intervention	Criterion	Respondents								Summary
		1	2	3	4	5	6	7	8	Average score for each criterion	Simple mean	Weighted mean	Priority based on weighted mean
Conduct educational campaigns in schools, mosques and media to raise public awareness	Effectiveness	10	10	4	2	8	1	9	7	6.375	7.09375	7.075
	Operational feasibility	8	10	9	3	9	5	9	8	7.625
	Social acceptability	8	10	6	2	9	4	8	8	6.875
	Political acceptability	6	10	9	4	9	5	9	8	7.5
Specialised training for health staff to enhance disease detection and control skills	Effectiveness	10	10	7	5	9	4	10	6	7.625	8.0625	8.05
	Operational feasibility	10	10	10	5	9	5	10	8	8.375
	Social acceptability	10	10	9	5	9	3	10	9	8.125
	Political acceptability	8	10	9	5	9	4	10	10	8.125
Engage religious and local leaders to improve social acceptance and change public behaviour [Effectiveness]	Effectiveness	10	10	5	2	6	3	9	6	6.375	6.71875	6.6875
	Operational feasibility	8	10	8	2	5	3	10	8	6.75
	Social acceptability	10	9	5	2	5	3	10	8	6.5
	Political acceptability	8	9	9	4	5	5	10	8	7.25
Use local media to disseminate information on disease control [Effectiveness]	Effectiveness	10	7	4	4	8	3	8	8	6.5	6.5	6.5
	Operational feasibility	5	10	9	3	8	4	10	3	6.5
	Social acceptability	9	7	5	3	8	3	7	8	6.25
	Political acceptability	4	10	9	3	8	5	9	6	6.75
Develop targeted educational programmes for vulnerable groups such as housewives and children [Effectiveness]	Effectiveness	10	7	7	5	7	4	9	6	6.875	6.71875	6.7
	Operational feasibility	7	10	9	3	6	3	9	4	6.375
	Social acceptability	10	8	6	3	7	4	8	8	6.75
	Political acceptability	5	10	9	4	7	4	10	6	6.875
Manage and drain stagnant water from containers, beneath air conditioners and tanks to reduce larval habitats [Effectiveness]	Effectiveness	10	10	10	8	8	5	10	8	8.625	6.25	6.35
	Operational feasibility	10	4	1	5	5	2	8	4	4.875
	Social acceptability	10	7	1	5	5	4	7	7	5.75
	Political acceptability	3	7	2	7	7	3	10	7	5.75
Develop and improve drainage systems in urban and rural areas and drain stagnant water from containers, beneath air conditioners and tanks to reduce larval habitats [Effectiveness]	Effectiveness	10	10	10	10	7	4	10	9	8.75	6.625	6.5625
	Operational feasibility	5	3	2	4	4	2	8	3	3.875
	Social acceptability	10	8	9	8	9	3	9	8	8
	Political acceptability	5	10	4	2	6	4	10	6	5.875
Implement waste management systems and organise public clean‑up campaigns to prevent waste accumulation [Effectiveness]	Effectiveness	6	10	9	10	7	5	9	9	8.125	7.09375	7.0375
	Operational feasibility	5	5	7	5	7	3	8	4	5.5
	Social acceptability	10	9	9	7	10	2	9	7	7.875
	Political acceptability	5	9	8	7	7	2	10	7	6.875
Develop sewer networks and implement sanitary solutions to manage open sewage in disadvantaged areas [Effectiveness]	Effectiveness	10	10	9	10	6	4	8	7	8	6.125	6.05
	Operational feasibility	3	2	3	3	5	2	7	3	3.5
	Social acceptability	10	8	9	8	10	3	9	5	7.75
	Political acceptability	2	9	6	2	5	2	10	6	5.25
Increase the number of health centres in remote and high‑risk areas to improve access to health services [Effectiveness]	Effectiveness	10	6	8	7	6	4	9	7	7.125	6.40625	6.3125
	Operational feasibility	5	5	8	2	3	2	9	4	4.75
	Social acceptability	10	10	8	7	8	4	10	8	8.125
	Political acceptability	3	5	7	5	2	5	10	8	5.625
Equip healthcare centres with advanced laboratory facilities for rapid and accurate diagnosis of suspected cases [Effectiveness]	Effectiveness	10	1	8	10	9	3	9	6	7	6.09375	5.9875
	Operational feasibility	8	1	7	2	5	2	2	6	4.125
	Social acceptability	10	7	9	9	9	2	10	9	8.125
	Political acceptability	5	1	9	5	3	5	5	8	5.125
Establish active disease surveillance systems for rapid detection of cases and prevention of disease spread [Effectiveness]	Effectiveness	10	10	10	9	7	5	9	4	8	6.4375	6.4125
	Operational feasibility	5	8	2	7	3	2	7	3	4.625
	Social acceptability	8	8	2	7	9	3	10	8	6.875
	Political acceptability	8	8	8	4	3	5	10	4	6.25
Provide subsidies to purchase health equipment such as suitable water storage containers and protective screens [Effectiveness]	Effectiveness	10	9	10	10	7	5	9	8	8.5	6.625	6.575
	Operational feasibility	4	2	4	5	5	2	7	5	4.25
	Social acceptability	10	10	10	9	9	5	10	7	8.75
	Political acceptability	8	5	4	2	3	3	9	6	5
Create local employment through environmental clean‑up and waste management projects [Effectiveness]	Effectiveness	10	10	9	10	9	3	9	7	8.375	6.5625	6.575
	Operational feasibility	3	3	4	7	6	2	9	5	4.875
	Social acceptability	5	10	6	8	9	4	10	8	7.5
	Political acceptability	9	4	6	2	5	2	10	6	5.5
Form local volunteer groups to eliminate larval habitats and monitor the environment [Effectiveness]	Effectiveness	8	10	10	6	9	5	10	8	8.25	6.28125	6.3
	Operational feasibility	4	4	3	5	5	2	9	4	4.5
	Social acceptability	6	4	3	5	7	3	10	5	5.375
	Political acceptability	8	8	7	3	9	3	10	8	7
Promote public health literacy through targeted educational and information programmes [Effectiveness]	Effectiveness	10	10	2	9	9	4	9	8	7.625	7.0625	7.025
	Operational feasibility	6	7	6	5	6	3	9	7	6.125
	Social acceptability	10	6	8	5	8	3	8	8	7
	Political acceptability	10	10	9	5	6	3	10	7	7.5
Use local social networks to raise awareness and rapidly convey information related to disease control [Effectiveness]	Effectiveness	10	5	4	9	7	5	10	7	7.125	7.21875	7.2625
	Operational feasibility	5	10	9	6	9	5	10	8	7.75
	Social acceptability	10	5	8	7	9	5	10	7	7.625
	Political acceptability	10	9	4	5	7	2	5	9	6.375
Secure the support of social and religious leaders to enhance intervention acceptance and implement preventive actions [Effectiveness]	Effectiveness	10	10	5	3	7	3	10	6	6.75	6.84375	6.825
	Operational feasibility	8	9	9	4	6	3	9	6	6.75
	Social acceptability	10	8	5	3	7	2	8	7	6.25
	Political acceptability	10	10	8	5	6	4	10	8	7.625
Strengthen intersectoral collaboration between governmental organisations and communities for disease control and environmental interventions [Effectiveness]	Effectiveness	10	10	10	10	9	5	10	8	9	6.9375	7.0625
	Operational feasibility	5	5	9	6	6	2	9	7	6.125
	Social acceptability	9	5	10	8	8	4	8	8	7.5
	Political acceptability	6	5	1	2	6	2	10	9	5.125
Localise prevention programmes and tailor them to local culture to increase intervention effectiveness [Effectiveness]	Effectiveness	10	10	10	9	9	4	10	7	8.625	7.28125	7.375
	Operational feasibility	9	9	9	7	6	2	8	5	6.875
	Social acceptability	9	9	9	3	6	4	9	7	7
	Political acceptability	9	9	5	2	6	3	10	9	6.625
Use local media and native languages for effective and broad information dissemination [Effectiveness]	Effectiveness	10	5	6	10	9	4	10	6	7.5	7.34375	7.3625
	Operational feasibility	8	10	9	7	8	3	10	4	7.375
	Social acceptability	10	5	9	6	9	2	10	8	7.375
	Political acceptability	8	9	8	3	6	4	10	9	7.125
Hold cultural events and local occasions focused on awareness about disease prevention and control [Effectiveness]	Effectiveness	10	7	5	7	7	3	10	6	6.875	6.78125	6.8
	Operational feasibility	8	8	9	5	7	2	9	7	6.875
	Social acceptability	10	7	6	3	7	3	9	8	6.625
	Political acceptability	8	8	6	4	6	4	10	8	6.75
Strengthen the role of religious and social leaders in conveying health messages and encouraging preventive actions [Effectiveness]	Effectiveness	10	9	5	5	8	4	9	7	7.125	6.78125	6.8125
	Operational feasibility	9	9	9	4	7	2	8	6	6.75
	Social acceptability	10	8	5	2	7	3	9	6	6.25
	Political acceptability	9	9	8	4	6	2	10	8	7
Integrate Aedes disease prevention education into the national educational system from schools to universities [Effectiveness]	Effectiveness	10	10	9	9	9	4	10	7	8.5	7.5	7.5625
	Operational feasibility	8	8	9	7	8	2	9	6	7.125
	Social acceptability	10	8	9	6	10	2	10	8	7.875
	Political acceptability	5	8	8	3	7	3	9	9	6.5
Create public education networks based on local and digital media for information dissemination [Effectiveness]	Effectiveness	10	10	6	8	9	3	10	8	8	7	7.0375
	Operational feasibility	5	5	9	5	7	2	10	8	6.375
	Social acceptability	10	5	8	5	7	4	10	9	7.25
	Political acceptability	7	8	5	3	6	3	10	9	6.375
Develop targeted educational programmes for high‑risk groups and vulnerable communities [Effectiveness]	Effectiveness	10	6	7	7	9	4	9	7	7.375	7.125	7.1375
	Operational feasibility	8	10	9	5	9	3	8	4	7
	Social acceptability	8	6	9	4	9	4	8	7	6.875
	Political acceptability	7	9	9	4	8	4	9	8	7.25
Strengthen the role of religious and social leaders in public information and increasing intervention acceptance [Effectiveness]	Effectiveness	10	8	5	7	7	3	10	8	7.25	6.9375	6.9625
	Operational feasibility	7	9	9	3	7	3	9	8	6.875
	Social acceptability	10	8	5	4	7	2	8	9	6.625
	Political acceptability	7	8	9	3	6	4	10	9	7
Implement comprehensive stagnant water management programmes and improve urban and rural drainage systems [Effectiveness]	Effectiveness	10	10	10	10	10	5	10	8	9.125	7.25	7.2625
	Operational feasibility	5	2	9	7	6	3	9	3	5.5
	Social acceptability	10	9	10	8	10	5	9	8	8.625
	Political acceptability	5	9	4	5	4	3	10	6	5.75
Provide financial incentives for households and businesses to improve the environment and reduce larval habitats [Effectiveness]	Effectiveness	7	5	10	10	9	5	10	9	8.125	6.25	6.2375
	Operational feasibility	5	3	4	5	4	2	5	6	4.25
	Social acceptability	5	9	9	5	9	5	10	9	7.625
	Political acceptability	3	3	9	3	2	3	8	9	5
Strengthen urban waste collection and management systems with emphasis on high‑risk areas [Effectiveness]	Effectiveness	10	10	10	10	9	5	10	8	9	7.21875	7.25
	Operational feasibility	8	3	7	6	6	3	9	4	5.75
	Social acceptability	10	9	9	8	10	5	9	6	8.25
	Political acceptability	5	9	5	4	5	3	10	6	5.875
Increase the number of health and treatment centres in high‑risk and remote areas [Effectiveness]	Effectiveness	10	5	7	10	5	3	10	6	7	6.75	6.7
	Operational feasibility	10	5	7	5	3	3	9	6	6
	Social acceptability	10	8	9	9	5	4	10	8	7.875
	Political acceptability	8	5	9	5	3	3	9	7	6.125
Equip treatment centres with advanced diagnostic and therapeutic facilities for mosquito‑borne diseases [Effectiveness]	Effectiveness	10	1	8	10	9	5	9	5	7.125	6.5	6.45
	Operational feasibility	10	1	9	7	7	3	2	4	5.375
	Social acceptability	10	3	9	7	9	5	9	8	7.5
	Political acceptability	9	1	9	6	6	3	7	7	6
Establish active monitoring and surveillance systems to quickly identify cases [Effectiveness]	Effectiveness	10	8	9	10	9	4	9	7	8.25	7.28125	7.3375
	Operational feasibility	8	5	9	8	5	3	9	8	6.875
	Social acceptability	10	5	9	7	9	4	9	8	7.625
	Political acceptability	8	5	9	3	4	4	10	8	6.375
Improve the patient referral system from rural areas to equipped centres [Effectiveness]	Effectiveness	10	5	9	10	9	3	10	6	7.75	7.25	7.225
	Operational feasibility	9	5	9	3	8	3	9	6	6.5
	Social acceptability	10	7	9	8	9	4	10	7	8
	Political acceptability	10	6	8	2	6	5	10	7	6.75
Provide subsidies and financial support to procure health equipment such as protective screens and water storage containers [Effectiveness]	Effectiveness	10	2	10	10	6	5	10	7	7.5	6.28125	6.2
	Operational feasibility	3	1	5	6	5	3	7	4	4.25
	Social acceptability	10	8	9	9	9	5	10	9	8.625
	Political acceptability	3	1	4	3	5	4	9	9	4.75
Reduce treatment costs for low‑income patients by offering free or subsidised services [Effectiveness]	Effectiveness	10	7	8	10	8	3	9	7	7.75	6.8125	6.7625
	Operational feasibility	10	3	4	6	5	3	8	4	5.375
	Social acceptability	10	8	9	9	10	5	10	9	8.75
	Political acceptability	10	3	4	2	3	4	10	7	5.375
Create employment in the field of waste management and environmental improvement to simultaneously enhance the economy and public health [Effectiveness]	Effectiveness	10	7	10	10	9	4	9	7	8.25	6.5	6.5
	Operational feasibility	9	1	4	3	6	3	8	4	4.75
	Social acceptability	10	8	9	7	8	4	10	6	7.75
	Political acceptability	5	3	5	4	5	4	10	6	5.25
Form local volunteer groups to eliminate larval habitats and participate in disease and health control [Effectiveness]	Effectiveness	8	7	10	10	7	3	10	7	7.75	6.28125	6.3
	Operational feasibility	5	3	4	4	6	4	8	6	5
	Social acceptability	5	5	9	4	6	4	8	7	6
	Political acceptability	8	8	5	2	5	5	10	8	6.375
Use social networks and digital technologies to rapidly transmit health information [Effectiveness]	Effectiveness	10	9	6	10	10	4	9	8	8.25	7.3125	7.3875
	Operational feasibility	10	5	9	7	4	4	10	8	7.125
	Social acceptability	10	7	9	8	10	4	9	8	8.125
	Political acceptability	10	5	4	5	4	4	6	8	5.75
Enlist the support of local and religious leaders to encourage people to implement preventive actions [Effectiveness]	Effectiveness	10	7	5	10	7	5	8	7	7.375	7.34375	7.35
	Operational feasibility	10	9	9	5	6	4	9	7	7.375
	Social acceptability	10	7	5	7	6	4	8	9	7
	Political acceptability	10	9	9	5	5	4	10	9	7.625
Strengthen intersectoral collaboration among governmental, environmental and health institutions for disease control [Effectiveness]	Effectiveness	10	9	10	10	9	3	10	9	8.75	7.15625	7.225
	Operational feasibility	8	5	9	4	6	3	9	6	6.25
	Social acceptability	10	5	10	5	9	5	10	9	7.875
	Political acceptability	8	5	1	3	6	5	10	8	5.75
Localise disease prevention and control programmes to align with local culture and traditions [Effectiveness]	Effectiveness	10	5	9	10	8	4	10	7	7.875	7.40625	7.375
	Operational feasibility	8	9	9	6	5	3	9	4	6.625
	Social acceptability	10	5	9	6	7	5	9	9	7.5
	Political acceptability	8	8	8	6	6	5	10	10	7.625
Use local media and native languages for effective information dissemination [Effectiveness]	Effectiveness	10	5	6	10	7	3	10	9	7.5	7.5	7.5125
	Operational feasibility	10	9	9	7	8	3	9	6	7.625
	Social acceptability	10	5	9	7	9	5	10	7	7.75
	Political acceptability	10	7	8	5	7	4	10	6	7.125
Hold cultural events and local occasions focusing on raising awareness about Aedes‑borne diseases [Effectiveness]	Effectiveness	10	5	5	3	7	3	9	8	6.25	6.5	6.5
	Operational feasibility	10	6	9	2	7	4	9	7	6.75
	Social acceptability	10	5	7	2	7	5	9	7	6.5
	Political acceptability	10	7	5	2	6	4	10	8	6.5
Strengthen the role of religious and social leaders in conveying health messages and increasing community engagement [Effectiveness]	Effectiveness	10	7	5	5	6	3	9	8	6.625	6.90625	6.8875
	Operational feasibility	10	9	9	3	6	3	9	7	7
	Social acceptability	10	8	4	3	6	3	8	9	6.375
	Political acceptability	10	8	9	6	5	4	10	9	7.625

## Sheet: Analyze - Shannon Entropy
Decision matrix						Normalisation of data					Entropy calculation for each criterion					Final result of entropy calculation for each criterion					Calculate intervention priority based on weights obtained from entropy analysis							Final ranking of interventions based on entropy analysis
	Effectiveness	Operational feasibility	Social acceptability	Political acceptability		Effectiveness	Operational feasibility	Social acceptability	Political acceptability		Effectiveness	Operational feasibility	Social acceptability	Political acceptability		Effectiveness	Operational feasibility	Social acceptability	Political acceptability		Intervention	Criterion	Average score for each criterion	Weights of criteria	Product	Total score of each intervention		Intervention	Total score of each intervention	Priority of each intervention
Conduct educational campaigns in schools, mosques and media to raise public awareness	6.375	7.625	6.875	7.5		0.0183983	0.0281495	0.020794	0.0260756		-0.0735103	-0.1005	-0.0805369	-0.0950914		0.987421	0.983388	0.987079	0.986327		Conduct educational campaigns in schools, mosques and media to raise public awareness	Effectiveness	6.375	0.250347	1.59596	7.09311		Specialised training for health staff to enhance disease detection and control skills	8.06216	1
Specialised training for health staff to enhance disease detection and control skills	7.625	8.375	8.125	8.125		0.0220058	0.0309183	0.0245747	0.0282486		-0.0839839	-0.107485	-0.0910747	-0.100755		3.94422			Total entropy			Operational feasibility	7.625	0.249324	1.9011
Engage religious and local leaders to improve social acceptance and change public behaviour [Effectiveness]	6.375	6.75	6.5	7.25		0.0183983	0.0249192	0.0196597	0.0252064		-0.0735103	-0.0920047	-0.0772467	-0.0927762								Social acceptability	6.875	0.25026	1.72054
Use local media to disseminate information on disease control [Effectiveness]	6.5	6.5	6.25	6.75		0.018759	0.0239963	0.0189036	0.0234681		-0.0745874	-0.0895028	-0.0750171	-0.0880549		Final results of weights and priorities for each criterion						Political acceptability	7.5	0.250069	1.87552
Develop targeted educational programmes for vulnerable groups such as housewives and children [Effectiveness]	6.875	6.375	6.75	6.875		0.0198413	0.0235348	0.0204159	0.0239027		-0.0777776	-0.0882386	-0.0794472	-0.0892469		Effectiveness	Operational feasibility	Social acceptability	Political acceptability		Specialised training for health staff to enhance disease detection and control skills	Effectiveness	7.625	0.250347	1.90889	8.06216		Integrate Aedes disease prevention education into the national educational system from schools to universities [Effectiveness]	7.50063	2
Manage and drain stagnant water from containers, beneath air conditioners and tanks to reduce larval habitats [Effectiveness]	8.625	4.875	5.75	5.75		0.0248918	0.0179972	0.0173913	0.0199913		-0.0919307	-0.0723045	-0.0704658	-0.0782151		0.250347	0.249324	0.25026	0.250069			Operational feasibility	8.375	0.249324	2.08809
Develop and improve drainage systems in urban and rural areas and drain stagnant water from containers, beneath air conditioners and tanks to reduce larval habitats [Effectiveness]	8.75	3.875	8	5.875		0.0252525	0.0143055	0.0241966	0.0204259		-0.0928997	-0.060757	-0.0900487	-0.0794762		All weights are approximately equal and reflect the similar importance of criteria in project evaluation.						Social acceptability	8.125	0.25026	2.03336
Implement waste management systems and organise public clean‑up campaigns to prevent waste accumulation [Effectiveness]	8.125	5.5	7.875	6.875		0.0234488	0.0203046	0.0238185	0.0239027		-0.0880018	-0.0791251	-0.0890168	-0.0892469								Political acceptability	8.125	0.250069	2.03181
Develop sewer networks and implement sanitary solutions to manage open sewage in disadvantaged areas [Effectiveness]	8	3.5	7.75	5.25		0.023088	0.0129211	0.0234405	0.0182529		-0.0870059	-0.0561925	-0.0879789	-0.0730743							Engage religious and local leaders to improve social acceptance and change public behaviour [Effectiveness]	Effectiveness	6.375	0.250347	1.59596	6.71859		Use local media and native languages for effective information dissemination [Effectiveness]	7.49995	3
Increase the number of health centres in remote and high‑risk areas to improve access to health services [Effectiveness]	7.125	4.75	8.125	5.625		0.0205628	0.0175358	0.0245747	0.0195567		-0.0798714	-0.0709061	-0.0910747	-0.0769447								Operational feasibility	6.75	0.249324	1.68294
Equip healthcare centres with advanced laboratory facilities for rapid and accurate diagnosis of suspected cases [Effectiveness]	7	4.125	8.125	5.125		0.020202	0.0152284	0.0245747	0.0178183		-0.0788277	-0.0637247	-0.0910747	-0.0717638								Social acceptability	6.5	0.25026	1.62669
Establish active disease surveillance systems for rapid detection of cases and prevention of disease spread [Effectiveness]	8	4.625	6.875	6.25		0.023088	0.0170743	0.020794	0.0217297		-0.0870059	-0.0694955	-0.0805369	-0.0832046								Political acceptability	7.25	0.250069	1.813
Provide subsidies to purchase health equipment such as suitable water storage containers and protective screens [Effectiveness]	8.5	4.25	8.75	5		0.024531	0.0156899	0.026465	0.0173837		-0.0909565	-0.0651874	-0.0961192	-0.0704428							Use local media to disseminate information on disease control [Effectiveness]	Effectiveness	6.5	0.250347	1.62725	6.49995		Localise disease prevention and control programmes to align with local culture and traditions [Effectiveness]	7.40698	4
Create local employment through environmental clean‑up and waste management projects [Effectiveness]	8.375	4.875	7.5	5.5		0.0241703	0.0179972	0.0226843	0.0191221		-0.089977	-0.0723045	-0.0858847	-0.0756645								Operational feasibility	6.5	0.249324	1.62061
Form local volunteer groups to eliminate larval habitats and monitor the environment [Effectiveness]	8.25	4.5	5.375	7		0.0238095	0.0166128	0.0162571	0.0243372		-0.0889921	-0.0680724	-0.0669666	-0.0904311								Social acceptability	6.25	0.25026	1.56412
Promote public health literacy through targeted educational and information programmes [Effectiveness]	7.625	6.125	7	7.5		0.0220058	0.0226119	0.021172	0.0260756		-0.0839839	-0.0856828	-0.0816197	-0.0950914								Political acceptability	6.75	0.250069	1.68797
Use local social networks to raise awareness and rapidly convey information related to disease control [Effectiveness]	7.125	7.75	7.625	6.375		0.0205628	0.028611	0.0230624	0.0221643		-0.0798714	-0.101682	-0.0869349	-0.0844298							Develop targeted educational programmes for vulnerable groups such as housewives and children [Effectiveness]	Effectiveness	6.875	0.250347	1.72113	6.71906		Use local media and native languages for effective and broad information dissemination [Effectiveness]	7.34378	5
Secure the support of social and religious leaders to enhance intervention acceptance and implement preventive actions [Effectiveness]	6.75	6.75	6.25	7.625		0.0194805	0.0249192	0.0189036	0.0265102		-0.0767209	-0.0920047	-0.0750171	-0.096238								Operational feasibility	6.375	0.249324	1.58944
Strengthen intersectoral collaboration between governmental organisations and communities for disease control and environmental interventions [Effectiveness]	9	6.125	7.5	5.125		0.025974	0.0226119	0.0226843	0.0178183		-0.0948223	-0.0856828	-0.0858847	-0.0717638								Social acceptability	6.75	0.25026	1.68925
Localise prevention programmes and tailor them to local culture to increase intervention effectiveness [Effectiveness]	8.625	6.875	7	6.625		0.0248918	0.0253807	0.021172	0.0230335		-0.0919307	-0.0932428	-0.0816197	-0.0868548								Political acceptability	6.875	0.250069	1.71923
Use local media and native languages for effective and broad information dissemination [Effectiveness]	7.5	7.375	7.375	7.125		0.021645	0.0272266	0.0223062	0.0247718		-0.0829649	-0.0981127	-0.0848281	-0.0916074							Manage and drain stagnant water from containers, beneath air conditioners and tanks to reduce larval habitats [Effectiveness]	Effectiveness	8.625	0.250347	2.15924	6.25159		Enlist the support of local and religious leaders to encourage people to implement preventive actions [Effectiveness]	7.34367	6
Hold cultural events and local occasions focused on awareness about disease prevention and control [Effectiveness]	6.875	6.875	6.625	6.75		0.0198413	0.0253807	0.0200378	0.0234681		-0.0777776	-0.0932428	-0.0783505	-0.0880549								Operational feasibility	4.875	0.249324	1.21546
Strengthen the role of religious and social leaders in conveying health messages and encouraging preventive actions [Effectiveness]	7.125	6.75	6.25	7		0.0205628	0.0249192	0.0189036	0.0243372		-0.0798714	-0.0920047	-0.0750171	-0.0904311								Social acceptability	5.75	0.25026	1.43899
Integrate Aedes disease prevention education into the national educational system from schools to universities [Effectiveness]	8.5	7.125	7.875	6.5		0.024531	0.0263036	0.0238185	0.0225989		-0.0909565	-0.0956939	-0.0890168	-0.0856464								Political acceptability	5.75	0.250069	1.4379
Create public education networks based on local and digital media for information dissemination [Effectiveness]	8	6.375	7.25	6.375		0.023088	0.0235348	0.0219282	0.0221643		-0.0870059	-0.0882386	-0.0837652	-0.0844298							Develop and improve drainage systems in urban and rural areas and drain stagnant water from containers, beneath air conditioners and tanks to reduce larval habitats [Effectiveness]	Effectiveness	8.75	0.250347	2.19053	6.6279		Use social networks and digital technologies to rapidly transmit health information [Effectiveness]	7.31305	7
Develop targeted educational programmes for high‑risk groups and vulnerable communities [Effectiveness]	7.375	7	6.875	7.25		0.0212843	0.0258422	0.020794	0.0252064		-0.0819399	-0.0944725	-0.0805369	-0.0927762								Operational feasibility	3.875	0.249324	0.966131
Strengthen the role of religious and social leaders in public information and increasing intervention acceptance [Effectiveness]	7.25	6.875	6.625	7		0.0209235	0.0253807	0.0200378	0.0243372		-0.0809088	-0.0932428	-0.0783505	-0.0904311								Social acceptability	8	0.25026	2.00208
Implement comprehensive stagnant water management programmes and improve urban and rural drainage systems [Effectiveness]	9.125	5.5	8.625	5.75		0.0263348	0.0203046	0.026087	0.0199913		-0.095776	-0.0791251	-0.0951214	-0.0782151								Political acceptability	5.875	0.250069	1.46916
Provide financial incentives for households and businesses to improve the environment and reduce larval habitats [Effectiveness]	8.125	4.25	7.625	5		0.0234488	0.0156899	0.0230624	0.0173837		-0.0880018	-0.0651874	-0.0869349	-0.0704428							Implement waste management systems and organise public clean‑up campaigns to prevent waste accumulation [Effectiveness]	Effectiveness	8.125	0.250347	2.03407	7.09537		Establish active monitoring and surveillance systems to quickly identify cases [Effectiveness]	7.28189	8
Strengthen urban waste collection and management systems with emphasis on high‑risk areas [Effectiveness]	9	5.75	8.25	5.875		0.025974	0.0212275	0.0249527	0.0204259		-0.0948223	-0.0817781	-0.0920949	-0.0794762								Operational feasibility	5.5	0.249324	1.37128
Increase the number of health and treatment centres in high‑risk and remote areas [Effectiveness]	7	6	7.875	6.125		0.020202	0.0221504	0.0238185	0.0212951		-0.0788277	-0.0843909	-0.0890168	-0.0819707								Social acceptability	7.875	0.25026	1.9708
Equip treatment centres with advanced diagnostic and therapeutic facilities for mosquito‑borne diseases [Effectiveness]	7.125	5.375	7.5	6		0.0205628	0.0198431	0.0226843	0.0208605		-0.0798714	-0.0777829	-0.0858847	-0.080728								Political acceptability	6.875	0.250069	1.71923
Establish active monitoring and surveillance systems to quickly identify cases [Effectiveness]	8.25	6.875	7.625	6.375		0.0238095	0.0253807	0.0230624	0.0221643		-0.0889921	-0.0932428	-0.0869349	-0.0844298							Develop sewer networks and implement sanitary solutions to manage open sewage in disadvantaged areas [Effectiveness]	Effectiveness	8	0.250347	2.00277	6.12779		Localise prevention programmes and tailor them to local culture to increase intervention effectiveness [Effectiveness]	7.28187	9
Improve the patient referral system from rural areas to equipped centres [Effectiveness]	7.75	6.5	8	6.75		0.0223665	0.0239963	0.0241966	0.0234681		-0.084997	-0.0895028	-0.0900487	-0.0880549								Operational feasibility	3.5	0.249324	0.872634
Provide subsidies and financial support to procure health equipment such as protective screens and water storage containers [Effectiveness]	7.5	4.25	8.625	4.75		0.021645	0.0156899	0.026087	0.0165146		-0.0829649	-0.0651874	-0.0951214	-0.0677677								Social acceptability	7.75	0.25026	1.93951
Reduce treatment costs for low‑income patients by offering free or subsidised services [Effectiveness]	7.75	5.375	8.75	5.375		0.0223665	0.0198431	0.026465	0.0186875		-0.084997	-0.0777829	-0.0961192	-0.0743745								Political acceptability	5.25	0.250069	1.31286
Create employment in the field of waste management and environmental improvement to simultaneously enhance the economy and public health [Effectiveness]	8.25	4.75	7.75	5.25		0.0238095	0.0175358	0.0234405	0.0182529		-0.0889921	-0.0709061	-0.0879789	-0.0730743							Increase the number of health centres in remote and high‑risk areas to improve access to health services [Effectiveness]	Effectiveness	7.125	0.250347	1.78372	6.40801		Implement comprehensive stagnant water management programmes and improve urban and rural drainage systems [Effectiveness]	7.25209	10
Form local volunteer groups to eliminate larval habitats and participate in disease and health control [Effectiveness]	7.75	5	6	6.375		0.0223665	0.0184587	0.0181474	0.0221643		-0.084997	-0.0736912	-0.0727572	-0.0844298								Operational feasibility	4.75	0.249324	1.18429
Use social networks and digital technologies to rapidly transmit health information [Effectiveness]	8.25	7.125	8.125	5.75		0.0238095	0.0263036	0.0245747	0.0199913		-0.0889921	-0.0956939	-0.0910747	-0.0782151								Social acceptability	8.125	0.25026	2.03336
Enlist the support of local and religious leaders to encourage people to implement preventive actions [Effectiveness]	7.375	7.375	7	7.625		0.0212843	0.0272266	0.021172	0.0265102		-0.0819399	-0.0981127	-0.0816197	-0.096238								Political acceptability	5.625	0.250069	1.40664
Strengthen intersectoral collaboration among governmental, environmental and health institutions for disease control [Effectiveness]	8.75	6.25	7.875	5.75		0.0252525	0.0230734	0.0238185	0.0199913		-0.0928997	-0.0869653	-0.0890168	-0.0782151							Equip healthcare centres with advanced laboratory facilities for rapid and accurate diagnosis of suspected cases [Effectiveness]	Effectiveness	7	0.250347	1.75243	6.09586		Improve the patient referral system from rural areas to equipped centres [Effectiveness]	7.25084	11
Localise disease prevention and control programmes to align with local culture and traditions [Effectiveness]	7.875	6.625	7.5	7.625		0.0227273	0.0244578	0.0226843	0.0265102		-0.0860043	-0.0907581	-0.0858847	-0.096238								Operational feasibility	4.125	0.249324	1.02846
Use local media and native languages for effective information dissemination [Effectiveness]	7.5	7.625	7.75	7.125		0.021645	0.0281495	0.0234405	0.0247718		-0.0829649	-0.1005	-0.0879789	-0.0916074								Social acceptability	8.125	0.25026	2.03336
Hold cultural events and local occasions focusing on raising awareness about Aedes‑borne diseases [Effectiveness]	6.25	6.75	6.5	6.5		0.0180375	0.0249192	0.0196597	0.0225989		-0.0724261	-0.0920047	-0.0772467	-0.0856464								Political acceptability	5.125	0.250069	1.28161
Strengthen the role of religious and social leaders in conveying health messages and increasing community engagement [Effectiveness]	6.625	7	6.375	7.625		0.0191198	0.0258422	0.0192817	0.0265102		-0.0756575	-0.0944725	-0.0761356	-0.096238							Establish active disease surveillance systems for rapid detection of cases and prevention of disease spread [Effectiveness]	Effectiveness	8	0.250347	2.00277	6.43937		Strengthen urban waste collection and management systems with emphasis on high‑risk areas [Effectiveness]	7.22054	12
											-3.80172	-3.78619	-3.8004	-3.7975								Operational feasibility	4.625	0.249324	1.15312
																						Social acceptability	6.875	0.25026	1.72054
																						Political acceptability	6.25	0.250069	1.56293
																					Provide subsidies to purchase health equipment such as suitable water storage containers and protective screens [Effectiveness]	Effectiveness	8.5	0.250347	2.12795	6.6277		Use local social networks to raise awareness and rapidly convey information related to disease control [Effectiveness]	7.21841	13
																						Operational feasibility	4.25	0.249324	1.05963
																						Social acceptability	8.75	0.25026	2.18977
																						Political acceptability	5	0.250069	1.25035
																					Create local employment through environmental clean‑up and waste management projects [Effectiveness]	Effectiveness	8.375	0.250347	2.09665	6.56444		Strengthen intersectoral collaboration among governmental, environmental and health institutions for disease control [Effectiveness]	7.1575	14
																						Operational feasibility	4.875	0.249324	1.21546
																						Social acceptability	7.5	0.25026	1.87695
																						Political acceptability	5.5	0.250069	1.37538
																					Form local volunteer groups to eliminate larval habitats and monitor the environment [Effectiveness]	Effectiveness	8.25	0.250347	2.06536	6.28295		Develop targeted educational programmes for high‑risk groups and vulnerable communities [Effectiveness]	7.12511	15
																						Operational feasibility	4.5	0.249324	1.12196
																						Social acceptability	5.375	0.25026	1.34515
																						Political acceptability	7	0.250069	1.75048
																					Promote public health literacy through targeted educational and information programmes [Effectiveness]	Effectiveness	7.625	0.250347	1.90889	7.06334		Implement waste management systems and organise public clean‑up campaigns to prevent waste accumulation [Effectiveness]	7.09537	16
																						Operational feasibility	6.125	0.249324	1.52711
																						Social acceptability	7	0.25026	1.75182
																						Political acceptability	7.5	0.250069	1.87552
																					Use local social networks to raise awareness and rapidly convey information related to disease control [Effectiveness]	Effectiveness	7.125	0.250347	1.78372	7.21841		Conduct educational campaigns in schools, mosques and media to raise public awareness	7.09311	17
																						Operational feasibility	7.75	0.249324	1.93226
																						Social acceptability	7.625	0.25026	1.90823
																						Political acceptability	6.375	0.250069	1.59419
																					Secure the support of social and religious leaders to enhance intervention acceptance and implement preventive actions [Effectiveness]	Effectiveness	6.75	0.250347	1.68984	6.84368		Promote public health literacy through targeted educational and information programmes [Effectiveness]	7.06334	18
																						Operational feasibility	6.75	0.249324	1.68294
																						Social acceptability	6.25	0.25026	1.56412
																						Political acceptability	7.625	0.250069	1.90678
																					Strengthen intersectoral collaboration between governmental organisations and communities for disease control and environmental interventions [Effectiveness]	Effectiveness	9	0.250347	2.25312	6.93878		Create public education networks based on local and digital media for information dissemination [Effectiveness]	7.00079	19
																						Operational feasibility	6.125	0.249324	1.52711
																						Social acceptability	7.5	0.25026	1.87695
																						Political acceptability	5.125	0.250069	1.28161
																					Localise prevention programmes and tailor them to local culture to increase intervention effectiveness [Effectiveness]	Effectiveness	8.625	0.250347	2.15924	7.28187		Strengthen intersectoral collaboration between governmental organisations and communities for disease control and environmental interventions [Effectiveness]	6.93878	20
																						Operational feasibility	6.875	0.249324	1.7141
																						Social acceptability	7	0.25026	1.75182
																						Political acceptability	6.625	0.250069	1.65671
																					Use local media and native languages for effective and broad information dissemination [Effectiveness]	Effectiveness	7.5	0.250347	1.8776	7.34378		Strengthen the role of religious and social leaders in public information and increasing intervention acceptance [Effectiveness]	6.93757	21
																						Operational feasibility	7.375	0.249324	1.83877
																						Social acceptability	7.375	0.25026	1.84567
																						Political acceptability	7.125	0.250069	1.78174
																					Hold cultural events and local occasions focused on awareness about disease prevention and control [Effectiveness]	Effectiveness	6.875	0.250347	1.72113	6.78118		Strengthen the role of religious and social leaders in conveying health messages and increasing community engagement [Effectiveness]	6.906	22
																						Operational feasibility	6.875	0.249324	1.7141
																						Social acceptability	6.625	0.25026	1.65797
																						Political acceptability	6.75	0.250069	1.68797
																					Strengthen the role of religious and social leaders in conveying health messages and encouraging preventive actions [Effectiveness]	Effectiveness	7.125	0.250347	1.78372	6.78127		Secure the support of social and religious leaders to enhance intervention acceptance and implement preventive actions [Effectiveness]	6.84368	23
																						Operational feasibility	6.75	0.249324	1.68294
																						Social acceptability	6.25	0.25026	1.56412
																						Political acceptability	7	0.250069	1.75048
																					Integrate Aedes disease prevention education into the national educational system from schools to universities [Effectiveness]	Effectiveness	8.5	0.250347	2.12795	7.50063		Reduce treatment costs for low‑income patients by offering free or subsidised services [Effectiveness]	6.8142	24
																						Operational feasibility	7.125	0.249324	1.77643
																						Social acceptability	7.875	0.25026	1.9708
																						Political acceptability	6.5	0.250069	1.62545
																					Create public education networks based on local and digital media for information dissemination [Effectiveness]	Effectiveness	8	0.250347	2.00277	7.00079		Strengthen the role of religious and social leaders in conveying health messages and encouraging preventive actions [Effectiveness]	6.78127	25
																						Operational feasibility	6.375	0.249324	1.58944
																						Social acceptability	7.25	0.25026	1.81438
																						Political acceptability	6.375	0.250069	1.59419
																					Develop targeted educational programmes for high‑risk groups and vulnerable communities [Effectiveness]	Effectiveness	7.375	0.250347	1.84631	7.12511		Hold cultural events and local occasions focused on awareness about disease prevention and control [Effectiveness]	6.78118	26
																						Operational feasibility	7	0.249324	1.74527
																						Social acceptability	6.875	0.25026	1.72054
																						Political acceptability	7.25	0.250069	1.813
																					Strengthen the role of religious and social leaders in public information and increasing intervention acceptance [Effectiveness]	Effectiveness	7.25	0.250347	1.81501	6.93757		Increase the number of health and treatment centres in high‑risk and remote areas [Effectiveness]	6.75084	27
																						Operational feasibility	6.875	0.249324	1.7141
																						Social acceptability	6.625	0.25026	1.65797
																						Political acceptability	7	0.250069	1.75048
																					Implement comprehensive stagnant water management programmes and improve urban and rural drainage systems [Effectiveness]	Effectiveness	9.125	0.250347	2.28441	7.25209		Develop targeted educational programmes for vulnerable groups such as housewives and children [Effectiveness]	6.71906	28
																						Operational feasibility	5.5	0.249324	1.37128
																						Social acceptability	8.625	0.25026	2.15849
																						Political acceptability	5.75	0.250069	1.4379
																					Provide financial incentives for households and businesses to improve the environment and reduce larval habitats [Effectiveness]	Effectiveness	8.125	0.250347	2.03407	6.25227		Engage religious and local leaders to improve social acceptance and change public behaviour [Effectiveness]	6.71859	29
																						Operational feasibility	4.25	0.249324	1.05963
																						Social acceptability	7.625	0.25026	1.90823
																						Political acceptability	5	0.250069	1.25035
																					Strengthen urban waste collection and management systems with emphasis on high‑risk areas [Effectiveness]	Effectiveness	9	0.250347	2.25312	7.22054		Develop and improve drainage systems in urban and rural areas and drain stagnant water from containers, beneath air conditioners and tanks to reduce larval habitats [Effectiveness]	6.6279	30
																						Operational feasibility	5.75	0.249324	1.43361
																						Social acceptability	8.25	0.25026	2.06464
																						Political acceptability	5.875	0.250069	1.46916
																					Increase the number of health and treatment centres in high‑risk and remote areas [Effectiveness]	Effectiveness	7	0.250347	1.75243	6.75084		Provide subsidies to purchase health equipment such as suitable water storage containers and protective screens [Effectiveness]	6.6277	31
																						Operational feasibility	6	0.249324	1.49594
																						Social acceptability	7.875	0.25026	1.9708
																						Political acceptability	6.125	0.250069	1.53167
																					Equip treatment centres with advanced diagnostic and therapeutic facilities for mosquito‑borne diseases [Effectiveness]	Effectiveness	7.125	0.250347	1.78372	6.5012		Create local employment through environmental clean‑up and waste management projects [Effectiveness]	6.56444	32
																						Operational feasibility	5.375	0.249324	1.34012
																						Social acceptability	7.5	0.25026	1.87695
																						Political acceptability	6	0.250069	1.50042
																					Establish active monitoring and surveillance systems to quickly identify cases [Effectiveness]	Effectiveness	8.25	0.250347	2.06536	7.28189		Create employment in the field of waste management and environmental improvement to simultaneously enhance the economy and public health [Effectiveness]	6.50203	33
																						Operational feasibility	6.875	0.249324	1.7141
																						Social acceptability	7.625	0.25026	1.90823
																						Political acceptability	6.375	0.250069	1.59419
																					Improve the patient referral system from rural areas to equipped centres [Effectiveness]	Effectiveness	7.75	0.250347	1.94019	7.25084		Equip treatment centres with advanced diagnostic and therapeutic facilities for mosquito‑borne diseases [Effectiveness]	6.5012	34
																						Operational feasibility	6.5	0.249324	1.62061
																						Social acceptability	8	0.25026	2.00208
																						Political acceptability	6.75	0.250069	1.68797
																					Provide subsidies and financial support to procure health equipment such as protective screens and water storage containers [Effectiveness]	Effectiveness	7.5	0.250347	1.8776	6.28355		Use local media to disseminate information on disease control [Effectiveness]	6.49995	35
																						Operational feasibility	4.25	0.249324	1.05963
																						Social acceptability	8.625	0.25026	2.15849
																						Political acceptability	4.75	0.250069	1.18783
																					Reduce treatment costs for low‑income patients by offering free or subsidised services [Effectiveness]	Effectiveness	7.75	0.250347	1.94019	6.8142		Hold cultural events and local occasions focusing on raising awareness about Aedes‑borne diseases [Effectiveness]	6.49974	36
																						Operational feasibility	5.375	0.249324	1.34012
																						Social acceptability	8.75	0.25026	2.18977
																						Political acceptability	5.375	0.250069	1.34412
																					Create employment in the field of waste management and environmental improvement to simultaneously enhance the economy and public health [Effectiveness]	Effectiveness	8.25	0.250347	2.06536	6.50203		Establish active disease surveillance systems for rapid detection of cases and prevention of disease spread [Effectiveness]	6.43937	37
																						Operational feasibility	4.75	0.249324	1.18429
																						Social acceptability	7.75	0.25026	1.93951
																						Political acceptability	5.25	0.250069	1.31286
																					Form local volunteer groups to eliminate larval habitats and participate in disease and health control [Effectiveness]	Effectiveness	7.75	0.250347	1.94019	6.28256		Increase the number of health centres in remote and high‑risk areas to improve access to health services [Effectiveness]	6.40801	38
																						Operational feasibility	5	0.249324	1.24662
																						Social acceptability	6	0.25026	1.50156
																						Political acceptability	6.375	0.250069	1.59419
																					Use social networks and digital technologies to rapidly transmit health information [Effectiveness]	Effectiveness	8.25	0.250347	2.06536	7.31305		Provide subsidies and financial support to procure health equipment such as protective screens and water storage containers [Effectiveness]	6.28355	39
																						Operational feasibility	7.125	0.249324	1.77643
																						Social acceptability	8.125	0.25026	2.03336
																						Political acceptability	5.75	0.250069	1.4379
																					Enlist the support of local and religious leaders to encourage people to implement preventive actions [Effectiveness]	Effectiveness	7.375	0.250347	1.84631	7.34367		Form local volunteer groups to eliminate larval habitats and monitor the environment [Effectiveness]	6.28295	40
																						Operational feasibility	7.375	0.249324	1.83877
																						Social acceptability	7	0.25026	1.75182
																						Political acceptability	7.625	0.250069	1.90678
																					Strengthen intersectoral collaboration among governmental, environmental and health institutions for disease control [Effectiveness]	Effectiveness	8.75	0.250347	2.19053	7.1575		Form local volunteer groups to eliminate larval habitats and participate in disease and health control [Effectiveness]	6.28256	41
																						Operational feasibility	6.25	0.249324	1.55828
																						Social acceptability	7.875	0.25026	1.9708
																						Political acceptability	5.75	0.250069	1.4379
																					Localise disease prevention and control programmes to align with local culture and traditions [Effectiveness]	Effectiveness	7.875	0.250347	1.97148	7.40698		Provide financial incentives for households and businesses to improve the environment and reduce larval habitats [Effectiveness]	6.25227	42
																						Operational feasibility	6.625	0.249324	1.65177
																						Social acceptability	7.5	0.25026	1.87695
																						Political acceptability	7.625	0.250069	1.90678
																					Use local media and native languages for effective information dissemination [Effectiveness]	Effectiveness	7.5	0.250347	1.8776	7.49995		Manage and drain stagnant water from containers, beneath air conditioners and tanks to reduce larval habitats [Effectiveness]	6.25159	43
																						Operational feasibility	7.625	0.249324	1.9011
																						Social acceptability	7.75	0.25026	1.93951
																						Political acceptability	7.125	0.250069	1.78174
																					Hold cultural events and local occasions focusing on raising awareness about Aedes‑borne diseases [Effectiveness]	Effectiveness	6.25	0.250347	1.56467	6.49974		Develop sewer networks and implement sanitary solutions to manage open sewage in disadvantaged areas [Effectiveness]	6.12779	44
																						Operational feasibility	6.75	0.249324	1.68294
																						Social acceptability	6.5	0.25026	1.62669
																						Political acceptability	6.5	0.250069	1.62545
																					Strengthen the role of religious and social leaders in conveying health messages and increasing community engagement [Effectiveness]	Effectiveness	6.625	0.250347	1.65855	6.906		Equip healthcare centres with advanced laboratory facilities for rapid and accurate diagnosis of suspected cases [Effectiveness]	6.09586	45
																						Operational feasibility	7	0.249324	1.74527
																						Social acceptability	6.375	0.25026	1.59541
																						Political acceptability	7.625	0.250069	1.90678

## Sheet: Final Table
Intervention	Average score for each criterion				Simple mean	Weighted mean	Priority based on weighted mean	Total score of each intervention based on Shannon entropy	Priority based on Shannon entropy
	Effectiveness	Operational feasibility	Social acceptability	Political acceptability
Specialised training for health staff to enhance disease detection and control skills	7.625	8.375	8.125	8.125	8.0625	8.05	1	8.06216	1
Integrate Aedes disease prevention education into the national educational system from schools to universities	8.5	7.125	7.875	6.5	7.5	7.5625	2	7.50063	2
Use local media and native languages for effective information dissemination	7.5	7.625	7.75	7.125	7.5	7.5125	3	7.49995	3
Use social networks and digital technologies to rapidly transmit health information	8.25	7.125	8.125	5.75	7.3125	7.3875	4	7.31305	7
Localise prevention programmes and tailor them to local culture to increase intervention effectiveness	8.625	6.875	7	6.625	7.28125	7.375	5	7.28187	9
Localise disease prevention and control programmes to align with local culture and traditions	7.875	6.625	7.5	7.625	7.40625	7.375	6	7.40698	4
Use local media and native languages for effective and broad information dissemination	7.5	7.375	7.375	7.125	7.34375	7.3625	7	7.34378	5
Enlist the support of local and religious leaders to encourage people to implement preventive actions	7.375	7.375	7	7.625	7.34375	7.35	8	7.34367	6
Establish active monitoring and surveillance systems to quickly identify cases	8.25	6.875	7.625	6.375	7.28125	7.3375	9	7.28189	8
Use local social networks to raise awareness and rapidly convey information related to disease control [Effectiveness]	7.125	7.75	7.625	6.375	7.21875	7.2625	10	7.21841	13
Implement comprehensive stagnant water management programmes and improve urban and rural drainage systems	9.125	5.5	8.625	5.75	7.25	7.2625	11	7.25209	10
Strengthen urban waste collection and management systems with emphasis on high‑risk areas	9	5.75	8.25	5.875	7.21875	7.25	12	7.22054	12
Improving the referral system for patients from rural areas to equipped medical centers	7.75	6.5	8	6.75	7.25	7.225	13	7.25084	11
Strengthen intersectoral collaboration among governmental, environmental and health institutions for disease control	8.75	6.25	7.875	5.75	7.15625	7.225	14	7.1575	14
Develop targeted educational programmes for high‑risk groups and vulnerable communities	7.375	7	6.875	7.25	7.125	7.1375	15	7.12511	15
Conduct educational campaigns in schools, mosques and media to raise public awareness	6.375	7.625	6.875	7.5	7.09375	7.075	16	7.09311	17
Strengthen intersectoral collaboration between governmental organisations and communities for disease control and environmental interventions	9	6.125	7.5	5.125	6.9375	7.0625	17	6.93878	20
Implement waste management systems and organise public clean‑up campaigns to prevent waste accumulation	8.125	5.5	7.875	6.875	7.09375	7.0375	18	7.09537	16
Create public education networks based on local and digital media for information dissemination	8	6.375	7.25	6.375	7	7.0375	19	7.00079	19
Promote public health literacy through targeted educational and information programmes	7.625	6.125	7	7.5	7.0625	7.025	20	7.06334	18
Strengthen the role of religious and social leaders in public information and increasing intervention acceptance	7.25	6.875	6.625	7	6.9375	6.9625	21	6.93757	21
Strengthen the role of religious and social leaders in conveying health messages and increasing community engagement	6.625	7	6.375	7.625	6.90625	6.8875	22	6.906	22
Secure the support of social and religious leaders to enhance intervention acceptance and implement preventive actions	6.75	6.75	6.25	7.625	6.84375	6.825	23	6.84368	23
Strengthen the role of religious and social leaders in conveying health messages and encouraging preventive actions	7.125	6.75	6.25	7	6.78125	6.8125	24	6.78127	25
Hold cultural events and local occasions focused on awareness about disease prevention and control	6.875	6.875	6.625	6.75	6.78125	6.8	25	6.78118	26
Reduce treatment costs for low‑income patients by offering free or subsidised services	7.75	5.375	8.75	5.375	6.8125	6.7625	26	6.8142	24
Develop targeted educational programmes for vulnerable groups such as housewives and children	6.875	6.375	6.75	6.875	6.71875	6.7	27	6.71906	28
Increase the number of health and treatment centres in high‑risk and remote areas	7	6	7.875	6.125	6.75	6.7	28	6.75084	27
Engage religious and local leaders to improve social acceptance and change public behaviour	6.375	6.75	6.5	7.25	6.71875	6.6875	29	6.71859	29
Provide subsidies to purchase health equipment such as suitable water storage containers and protective screens	8.5	4.25	8.75	5	6.625	6.575	30	6.6277	31
Create local employment through environmental clean‑up and waste management projects	8.375	4.875	7.5	5.5	6.5625	6.575	31	6.56444	32
Develop and improve drainage systems in urban and rural areas and drain stagnant water from containers, beneath air conditioners and tanks to reduce larval habitats	8.75	3.875	8	5.875	6.625	6.5625	32	6.6279	30
Use local media to disseminate information on disease control	6.5	6.5	6.25	6.75	6.5	6.5	33	6.49995	35
Create employment in the field of waste management and environmental improvement to simultaneously enhance the economy and public health	8.25	4.75	7.75	5.25	6.5	6.5	34	6.50203	33
Hold cultural events and local occasions focusing on raising awareness about Aedes‑borne diseases	6.25	6.75	6.5	6.5	6.5	6.5	35	6.49974	36
Equip treatment centres with advanced diagnostic and therapeutic facilities for mosquito‑borne diseases	7.125	5.375	7.5	6	6.5	6.45	36	6.5012	34
Establish active disease surveillance systems for rapid detection of cases and prevention of disease spread	8	4.625	6.875	6.25	6.4375	6.4125	37	6.43937	37
Manage and drain stagnant water from containers, beneath air conditioners and tanks to reduce larval habitats	8.625	4.875	5.75	5.75	6.25	6.35	38	6.25159	43
Increase the number of health centres in remote and high‑risk areas to improve access to health services	7.125	4.75	8.125	5.625	6.40625	6.3125	39	6.40801	38
Form local volunteer groups to eliminate larval habitats and monitor the environment	8.25	4.5	5.375	7	6.28125	6.3	40	6.28295	40
Form local volunteer groups to eliminate larval habitats and participate in disease and health control	7.75	5	6	6.375	6.28125	6.3	41	6.28256	41
Provide financial incentives for households and businesses to improve the environment and reduce larval habitats	8.125	4.25	7.625	5	6.25	6.2375	42	6.25227	42
Provide subsidies and financial support to procure health equipment such as protective screens and water storage containers	7.5	4.25	8.625	4.75	6.28125	6.2	43	6.28355	39
Develop sewer networks and implement sanitary solutions to manage open sewage in disadvantaged areas	8	3.5	7.75	5.25	6.125	6.05	44	6.12779	44
Equip healthcare centres with advanced laboratory facilities for rapid and accurate diagnosis of suspected cases	7	4.125	8.125	5.125	6.09375	5.9875	45	6.09586	45
